# Supplementary material for: Years of Schooling Could Reduce Epigenetic Aging: A Study of a Mexican Cohort
Source: Genes (Basel). 2021 Sep 13;12(9):1408. doi: 10.3390/genes12091408 (PMC8469534; doi:10.3390/genes12091408)
Supplement: Supplementary file 1 [file genes-12-01408-s001.zip]

Archive with 1 entries (1 files):
- genes-1254309-supplementary.xlsx
