# Supplementary material for: Years of Schooling Could Reduce Epigenetic Aging: A Study of a Mexican Cohort
Source: Genes (Basel). 2021 Sep 13;12(9):1408. doi: 10.3390/genes12091408 (PMC8469534; doi:10.3390/genes12091408)
Supplement: Supplementary file 1 [file genes-12-01408-s001.zip › genes-1254309-supplementary.xlsx]

## Sheet: genes-1254309-supplementary
CpG	logFC	AveExpr	t	P.Value	adj.P.Val	B	highSchool_AVG	LowSchool_AVG	deltaBeta	CHR	MAPINFO	Strand	Type	gene	feature	cgi	feat.cgi	UCSC_Islands_Name	SNP_ID	SNP_DISTANCE
cg19269093	-453	850631368	-4982466963	0.21563	1	1786072347	8747	8294	-45279528	2	38496264	F	II		IGR	opensea	IGR-opensea		rs575768415	1
cg04750100	-892	369733046	-4927712889	0.25258	1	1629210719	4171	3279	-89176963	2	136595281	R	I	LCT	TSS1500	opensea	TSS1500-opensea
cg25305153	-779	771199311	-4833386708	0.3316	1	1359513898	8126	7347	-77935082	2	237163447	F	II	ASB18	Body	opensea	Body-opensea		rs573319822	48
cg05244979	-510	65982102	-4823807607	0.34089	1	1332166559	6869	6359	-50962548	3	65561644	F	II	MAGI1	Body	opensea	Body-opensea		rs111783414;rs143209712;rs528227598;rs551069706	7;8;20;21
cg02815171	1165	483681102	4724835125	0.45334	1	1050104157	4218	5383	116476027	4	113970506	R	II	ANK2	TSS1500	opensea	TSS1500-opensea		rs548667916	12
cg03184819	-907	204727026	-4696810935	0.4914	1	97041268	2529	1622	-90657337	7	156716133	R	II		IGR	opensea	IGR-opensea		rs138545055;rs149268641	15;6
cg08538646	-717	820403213	-4748687327	0.42326	1	1117994866	8585	7868	-71729686	9	4435234	R	II		IGR	opensea	IGR-opensea		rs139545453;rs183456269;rs564948211	50;34;20
cg07712264	-555	676447915	-4764326964	0.40462	1	1162540538	7059	6504	-5546616	9	117818174	R	II	TNC	Body	opensea	Body-opensea
cg15018193	-439	734980163	-5210165148	0.11161	1	2440316989	7583	7144	-43858752	10	25460855	F	II	LOC100128811	Body	shelf	Body-shelf	chr10:25463756-25465639	rs532981234;rs550026577	0;43
cg06458665	-397	842345435	-496083361	0.22954	1	1724071108	8635	8237	-39748008	11	102124935	R	II		IGR	opensea	IGR-opensea		rs148494933	13
cg13537590	-500	684824771	-5220978843	0.10817	1	2471449997	7114	6614	-50035724	12	26451968	R	II		IGR	opensea	IGR-opensea		rs538552346;rs554035367	48;1
cg22416596	-404	666980471	-4692289614	0.49783	1	957563232	6884	6481	-40355493	22	50710746	R	I		IGR	shore	IGR-shore	chr22:50708190-50710490
